# Supplementary material for: ﻿New psychropotid species (Echinodermata, Holothuroidea, Elasipodida) of the Western Pacific with phylogenetic analyses
Source: Zookeys. 2022 Mar 9;1088:99–114. doi: 10.3897/zookeys.1088.69141 (PMC8927086; doi:10.3897/zookeys.1088.69141)
Supplement: XML Treatment for Benthodytes [file zookeys.1088.69141-treatment1.xml]

<!DOCTYPE tp:taxon-treatment
  PUBLIC "-//TaxonX//DTD Taxonomic Treatment Publishing DTD v0 20100105//EN" "tax-treatment-NSO.dtd">
<tp:taxon-treatment xmlns:tp="http://www.plazi.org/taxpub"><tp:treatment-meta><kwd-group><label>Taxon classification</label><kwd>
                <named-content content-type="kingdom">Animalia</named-content>
              </kwd><kwd>
                <named-content content-type="order">Elasipodida</named-content>
              </kwd><kwd>
                <named-content content-type="family">Psychropotidae</named-content>
              </kwd></kwd-group><mixed-citation publication-type="journal"><person-group><name><surname>Yu</surname><given-names>Chuan</given-names></name><name><surname>Zhang</surname><given-names>Dongsheng</given-names></name><name><surname>Zhang</surname><given-names>Ruiyan</given-names></name><name><surname>Wang</surname><given-names>Chunsheng</given-names></name></person-group><article-title>﻿New psychropotid species (<tp:taxon-name><tp:taxon-name-part taxon-name-part-type="phylum">Echinodermata</tp:taxon-name-part></tp:taxon-name>, <tp:taxon-name><tp:taxon-name-part taxon-name-part-type="class">Holothuroidea</tp:taxon-name-part></tp:taxon-name>, <tp:taxon-name><tp:taxon-name-part taxon-name-part-type="order">Elasipodida</tp:taxon-name-part></tp:taxon-name>) of the Western Pacific with phylogenetic analyses</article-title><source>Zookeys</source><day>09</day><month>03</month><year>2022</year><volume>1088</volume><fpage>99</fpage><lpage>114</lpage><pub-id pub-id-type="doi">10.3897/zookeys.1088.69141</pub-id></mixed-citation></tp:treatment-meta><tp:nomenclature><label>﻿Genus</label><tp:taxon-name>
              <object-id xmlns:xlink="http://www.w3.org/1999/xlink" content-type="arpha" xlink:type="simple">6628A0F2-FF02-5656-8D47-9090EAD15C4A</object-id>
              <tp:taxon-name-part taxon-name-part-type="genus" reg="Benthodytes">Benthodytes</tp:taxon-name-part>
            </tp:taxon-name><tp:taxon-authority>Théel, 1882</tp:taxon-authority></tp:nomenclature><tp:treatment-sec sec-type="diagnosis" id="SECID0EYUAE"><title>Diagnosis</title><p><bold>(according to <xref ref-type="bibr" rid="B4">Hansen 1975</xref>).</bold> Anus dorsal. Unpaired dorsal appendages absent. Circum-oral (or post-oral) papillae present. Tentacles soft, pliable, and retractile.</p></tp:treatment-sec><ref-list><ref id="B4"><mixed-citation xmlns:xlink="http://www.w3.org/1999/xlink" xlink:type="simple"><person-group><name name-style="western"><surname>Hansen</surname><given-names>B</given-names></name></person-group> (<year>1975</year>) Scientific results of the Danish deep-sea expedition round the world 1950–52. Systematics and biology of the deep-sea holothurians. Part. l. <tp:taxon-name><tp:taxon-name-part taxon-name-part-type="order">Elasipoda</tp:taxon-name-part></tp:taxon-name>. Vinderup: The Galathea Committee, 1–262.</mixed-citation></ref></ref-list></tp:taxon-treatment>
