# Supplementary material for: ﻿New psychropotid species (Echinodermata, Holothuroidea, Elasipodida) of the Western Pacific with phylogenetic analyses
Source: Zookeys. 2022 Mar 9;1088:99–114. doi: 10.3897/zookeys.1088.69141 (PMC8927086; doi:10.3897/zookeys.1088.69141)
Supplement: XML Treatment for Benthodytes jiaolongi [file zookeys.1088.69141-treatment2.xml]

<!DOCTYPE tp:taxon-treatment
  PUBLIC "-//TaxonX//DTD Taxonomic Treatment Publishing DTD v0 20100105//EN" "tax-treatment-NSO.dtd">
<tp:taxon-treatment xmlns:tp="http://www.plazi.org/taxpub"><tp:treatment-meta><kwd-group><label>Taxon classification</label><kwd>
                <named-content content-type="kingdom">Animalia</named-content>
              </kwd><kwd>
                <named-content content-type="order">Elasipodida</named-content>
              </kwd><kwd>
                <named-content content-type="family">Psychropotidae</named-content>
              </kwd></kwd-group><mixed-citation publication-type="journal"><person-group><name><surname>Yu</surname><given-names>Chuan</given-names></name><name><surname>Zhang</surname><given-names>Dongsheng</given-names></name><name><surname>Zhang</surname><given-names>Ruiyan</given-names></name><name><surname>Wang</surname><given-names>Chunsheng</given-names></name></person-group><article-title>﻿New psychropotid species (<tp:taxon-name><tp:taxon-name-part taxon-name-part-type="phylum">Echinodermata</tp:taxon-name-part></tp:taxon-name>, <tp:taxon-name><tp:taxon-name-part taxon-name-part-type="class">Holothuroidea</tp:taxon-name-part></tp:taxon-name>, <tp:taxon-name><tp:taxon-name-part taxon-name-part-type="order">Elasipodida</tp:taxon-name-part></tp:taxon-name>) of the Western Pacific with phylogenetic analyses</article-title><source>Zookeys</source><day>09</day><month>03</month><year>2022</year><volume>1088</volume><fpage>99</fpage><lpage>114</lpage><pub-id pub-id-type="doi">10.3897/zookeys.1088.69141</pub-id></mixed-citation></tp:treatment-meta><tp:nomenclature><label>﻿</label><tp:taxon-name>
              <object-id xmlns:xlink="http://www.w3.org/1999/xlink" content-type="arpha" xlink:type="simple">4C5D41F2-E001-5F16-9CC4-C7BD5818D277</object-id>
              <tp:taxon-name-part taxon-name-part-type="genus" reg="Benthodytes">Benthodytes</tp:taxon-name-part>
              <tp:taxon-name-part taxon-name-part-type="species" reg="jiaolongi">jiaolongi</tp:taxon-name-part>
              <object-id xmlns:xlink="http://www.w3.org/1999/xlink" content-type="zoobank" xlink:type="simple">http://zoobank.org/85760628-2F68-4800-B9DA-694C8BF167A2</object-id>
            </tp:taxon-name><tp:taxon-status xmlns:xlink="http://www.w3.org/1999/xlink" xlink:type="simple">sp. nov.</tp:taxon-status><xref ref-type="fig" rid="F2">Figs 2</xref><xref ref-type="fig" rid="F3">, 3</xref><xref ref-type="fig" rid="F4">, 4</xref></tp:nomenclature><tp:treatment-sec sec-type="type material" id="SECID0E1WAE"><title>Type material examined.</title><p><bold><italic>Holotype</italic></bold>: RSIO6017101, adult specimen, collection number: DY60-JL171-B01, <named-content xmlns:xlink="http://www.w3.org/1999/xlink" content-type="dwc:verbatimCoordinates" xlink:type="simple"><named-content content-type="geo-json" specific-use="{&#34;type&#34;:&#34;Point&#34;,&#34;coordinates&#34;:[134.911000,16.935000]}" id="NCID0EIXAE" xlink:type="simple">16.935°N, 134.911°E</named-content></named-content>,12 January 2021, 2602 m; <bold><italic>Paratype</italic></bold>: RSIO3710601, adult specimen, collection number: DY37-JL106-B01, <named-content xmlns:xlink="http://www.w3.org/1999/xlink" content-type="dwc:verbatimCoordinates" xlink:type="simple"><named-content content-type="geo-json" specific-use="{&#34;type&#34;:&#34;Point&#34;,&#34;coordinates&#34;:[156.947000,13.017000]}" id="NCID0ETXAE" xlink:type="simple">13.017°N, 156.947°E</named-content></named-content>, 1 May 2016, 2408 m.</p></tp:treatment-sec><tp:treatment-sec sec-type="type material" id="SECID0EYXAE"><title>Non-type material examined.</title><p>RSIO590504, adult specimen, collection number: DY59-ROV05-B04, <named-content xmlns:xlink="http://www.w3.org/1999/xlink" content-type="dwc:verbatimCoordinates" xlink:type="simple"><named-content content-type="geo-json" specific-use="{&#34;type&#34;:&#34;Point&#34;,&#34;coordinates&#34;:[134.916000,16.916000]}" id="NCID0EBYAE" xlink:type="simple">16.916°N, 134.916°E</named-content></named-content>, 20 July 2020, 2692 m; RSIO590506, adult specimen, collection number: DY59-ROV05-B06, <named-content xmlns:xlink="http://www.w3.org/1999/xlink" content-type="dwc:verbatimCoordinates" xlink:type="simple"><named-content content-type="geo-json" specific-use="{&#34;type&#34;:&#34;Point&#34;,&#34;coordinates&#34;:[134.916000,16.933000]}" id="NCID0EJYAE" xlink:type="simple">16.933°N, 134.916°E</named-content></named-content>, 20 July 2020, 2453 m.</p></tp:treatment-sec><tp:treatment-sec sec-type="diagnosis" id="SECID0EOYAE"><title>Diagnosis.</title><p>Body elongated and subcylindrical when fixed. Skin red with violet, thin, soft. No obvious large papillae arranged on dorsal surface. Some minute papillae, conical with tips, on the anterior dorsum. Brim narrow, thin, flattened. Mouth ventral, anus terminal. Eighteen tentacles; circum-oral papillae present. Dorsal ossicles include rods and primary crosses with four arms. Rods present in tentacles. Ossicles of ventrum not observed.</p></tp:treatment-sec><tp:treatment-sec sec-type="description" id="SECID0ETYAE"><title>Description of holotype.</title><p>(RSIO6017101). Length was approximately 25 cm before preservation in 10% seawater formalin. Color violet in life (Fig. <xref ref-type="fig" rid="F2">2C</xref>); skin transparent, thin, soft, and gelatinous after fixing. Brim retracted less than 0.7 cm in width. Approximately nineteen pairs of dorsal papillae poorly developed, minute, closely placed in two bands along anterior dorsal radii. Another four single minute papillae on posterior dorsal edge. Approximately 28 pairs midventral tube feet arranged in two rows. Mouth ventral, with circum-oral papillae. Anus terminal, unguarded. Due to the contraction, tentacles could not be clearly observed. Few ossicles observed. Dorsal ossicles in the anterior body wall, consisting of primary crosses with spiny arms, and spinous rods (Fig. <xref ref-type="fig" rid="F4">4A–F</xref>). Rods approximately 400 μm long, arms of crosses approximately 200 μm long. Tentacles with rods, 400–500 μm long (Fig. <xref ref-type="fig" rid="F4">4G–J</xref>). Other body parts devoid of ossicles.</p><fig id="F2" position="float" orientation="portrait"><object-id xmlns:xlink="http://www.w3.org/1999/xlink" content-type="doi" xlink:type="simple">10.3897/zookeys.1088.69141.figure2</object-id><object-id xmlns:xlink="http://www.w3.org/1999/xlink" content-type="arpha" xlink:type="simple">F4DDC127-0FF3-5F37-96AD-84D97101476B</object-id><label>Figure 2.</label><caption><p><bold>A, B</bold><italic><tp:taxon-name><tp:taxon-name-part taxon-name-part-type="genus" reg="Benthodytes">Benthodytes</tp:taxon-name-part><tp:taxon-name-part taxon-name-part-type="species" reg="jiaolongi">jiaolongi</tp:taxon-name-part></tp:taxon-name></italic> sp. nov. (RSIO3710601, holotype) in situ on the seamount Weijia Guyot <bold>C</bold> specimen (RSIO6017101, paratype) in situ on the Kyushu-Palau Ridge <bold>D</bold> specimen (paratype) before preservation in 10% seawater formalin.</p></caption><graphic xmlns:xlink="http://www.w3.org/1999/xlink" xlink:href="zookeys-1088-099-g002.jpg" position="float" orientation="portrait" xlink:type="simple" id="oo_655646.jpg"><uri content-type="original_file" xlink:type="simple">https://binary.pensoft.net/fig/655646</uri></graphic></fig></tp:treatment-sec><tp:treatment-sec sec-type="description" id="SECID0ED1AE"><title>Description of paratypes.</title><p>RSIO3710601. Specimen approximately 22 cm in length, 5 cm wide at maximum point. Color red-violet <italic>in situ</italic> at the seabed (Fig. <xref ref-type="fig" rid="F2">2A, B</xref>); pale violet at sea surface, with transparent skin; white color after preservation in 10% seawater formalin for 5 years. Paired dorsal papillae as present in holotype absent, minute papillae also not distinguished. Owing to long-term preservation, quantity of midventral tube feet could not be determined, but were arranged in two rows. Brim could not be distinguished. Mouth ventral, with circum-oral papillae, anus terminal. Eighteen tentacles retracted to stalk. Ossicles not observed.</p><fig id="F3" position="float" orientation="portrait"><object-id xmlns:xlink="http://www.w3.org/1999/xlink" content-type="doi" xlink:type="simple">10.3897/zookeys.1088.69141.figure3</object-id><object-id xmlns:xlink="http://www.w3.org/1999/xlink" content-type="arpha" xlink:type="simple">A433349E-A6BE-567B-B5E8-F7A8C8619EFB</object-id><label>Figure 3.</label><caption><p><italic><tp:taxon-name><tp:taxon-name-part taxon-name-part-type="genus" reg="Benthodytes">Benthodytes</tp:taxon-name-part><tp:taxon-name-part taxon-name-part-type="species" reg="jiaolongi">jiaolongi</tp:taxon-name-part></tp:taxon-name></italic> sp. nov. <bold>A</bold> dorsal view <bold>B</bold> ventral view.</p></caption><graphic xmlns:xlink="http://www.w3.org/1999/xlink" xlink:href="zookeys-1088-099-g003.jpg" position="float" orientation="portrait" xlink:type="simple" id="oo_655647.jpg"><uri content-type="original_file" xlink:type="simple">https://binary.pensoft.net/fig/655647</uri></graphic></fig><p>RSIO590504.Specimen approximately 22 cm in length before preservation in 10% seawater formalin. Color red-violet on deck, skin transparent; white color after preservation. During sampling, a piece of sponge was stuck in the ROV pump sampler, and the specimen was damaged by the sponge, meaning that the tentacles could not be determined and the dorsal tips could not be distinguished. Quantity of midventral tube feet could not be determined. Mouth ventral, anus terminal. Ossicles not observed.</p><p>RSIO590506. Specimen approximately 13 cm in length before preservation in 99% alcohol and heavily damaged. Color red-violet at sea surface, skin transparent. The specimen was stained with sponge as was RSIO590504 and many external characters could not be distinguished. Mouth ventral, anus terminal. Few rods observed on dorsal region (Fig. <xref ref-type="fig" rid="F4">4A-C</xref>). Rods approximately 400 μm, spine terminal. Ossicles from body wall not observed.</p><fig id="F4" position="float" orientation="portrait"><object-id xmlns:xlink="http://www.w3.org/1999/xlink" content-type="doi" xlink:type="simple">10.3897/zookeys.1088.69141.figure4</object-id><object-id xmlns:xlink="http://www.w3.org/1999/xlink" content-type="arpha" xlink:type="simple">04FF1BFF-009A-5C84-88F0-FA1462A76F5F</object-id><label>Figure 4.</label><caption><p><bold>A–C</bold> scanning electron micrographs of dorsal body wall ossicles from <italic><tp:taxon-name><tp:taxon-name-part taxon-name-part-type="genus" reg="Benthodytes">Benthodytes</tp:taxon-name-part><tp:taxon-name-part taxon-name-part-type="species" reg="jiaolongi">jiaolongi</tp:taxon-name-part></tp:taxon-name></italic> sp. nov., RSIO590506 <bold>D–F</bold> dorsal body wall ossicles from <italic><tp:taxon-name><tp:taxon-name-part taxon-name-part-type="genus" reg="Benthodytes">Benthodytes</tp:taxon-name-part><tp:taxon-name-part taxon-name-part-type="species" reg="jiaolongi">jiaolongi</tp:taxon-name-part></tp:taxon-name></italic> sp. nov., RSIO6017101 <bold>G–J</bold> ossicles of tentacles.</p></caption><graphic xmlns:xlink="http://www.w3.org/1999/xlink" xlink:href="zookeys-1088-099-g004.jpg" position="float" orientation="portrait" xlink:type="simple" id="oo_655648.jpg"><uri content-type="original_file" xlink:type="simple">https://binary.pensoft.net/fig/655648</uri></graphic></fig></tp:treatment-sec><tp:treatment-sec sec-type="etymology" id="SECID0E23AE"><title>Etymology.</title><p>The name is derived from the first Chinese <abbrev xmlns:xlink="http://www.w3.org/1999/xlink" xlink:title="Human Operated Vehicle" id="ABBRID0EB4AE" xlink:type="simple">HOV</abbrev> ‘Jiaolong’.</p></tp:treatment-sec><tp:treatment-sec sec-type="type species" id="SECID0EF4AE"><title>Type species.</title><p><italic><tp:taxon-name><tp:taxon-name-part taxon-name-part-type="genus" reg="Benthodytes">Benthodytes</tp:taxon-name-part><tp:taxon-name-part taxon-name-part-type="species" reg="typica">typica</tp:taxon-name-part></tp:taxon-name></italic> Théel, 1882 (by original designation).</p></tp:treatment-sec><tp:treatment-sec sec-type="type locality" id="SECID0EW4AE"><title>Type locality.</title><p>Kyushu-Palau Ridge, tropical Western Pacific. Depth: 2453–2692 m.</p></tp:treatment-sec><tp:treatment-sec sec-type="distribution" id="SECID0E24AE"><title>Distribution.</title><p>Known from Weijia Guyot and Kyushu-Palau Ridge.</p></tp:treatment-sec><tp:treatment-sec sec-type="remarks" id="SECID0EA5AE"><title>Remarks.</title><p><xref ref-type="bibr" rid="B4">Hansen (1975)</xref> revised the genus <italic><tp:taxon-name><tp:taxon-name-part taxon-name-part-type="genus" reg="Benthodytes">Benthodytes</tp:taxon-name-part></tp:taxon-name></italic> and proposed that this genus, except <italic><tp:taxon-name><tp:taxon-name-part taxon-name-part-type="genus" reg="Benthodytes">Benthodytes</tp:taxon-name-part><tp:taxon-name-part taxon-name-part-type="species" reg="superba">superba</tp:taxon-name-part></tp:taxon-name></italic> Koehler &amp; Vaney, 1905, could be divided into two distinct groups based on the ossicles and external morphology.</p><p>The first group was characterized by the regular crosses, ossicles with bipartite central apophysis and well-developed dorsal papillae. This group included five species: <italic><tp:taxon-name><tp:taxon-name-part taxon-name-part-type="genus" reg="Benthodytes">B.</tp:taxon-name-part><tp:taxon-name-part taxon-name-part-type="species" reg="incerta">incerta</tp:taxon-name-part></tp:taxon-name></italic> Ludwig, 1894; <italic><tp:taxon-name><tp:taxon-name-part taxon-name-part-type="genus" reg="Benthodytes">B.</tp:taxon-name-part><tp:taxon-name-part taxon-name-part-type="species" reg="lingua">lingua</tp:taxon-name-part></tp:taxon-name></italic> Perrier, 1896; <italic><tp:taxon-name><tp:taxon-name-part taxon-name-part-type="genus" reg="Benthodytes">B.</tp:taxon-name-part><tp:taxon-name-part taxon-name-part-type="species" reg="valdiviae">valdiviae</tp:taxon-name-part></tp:taxon-name></italic> Hansen, 1975; <italic><tp:taxon-name><tp:taxon-name-part taxon-name-part-type="genus" reg="Benthodytes">B.</tp:taxon-name-part><tp:taxon-name-part taxon-name-part-type="species" reg="sibogae">sibogae</tp:taxon-name-part></tp:taxon-name></italic> Sluiter, 1901a and <italic><tp:taxon-name><tp:taxon-name-part taxon-name-part-type="genus" reg="Benthodytes">B.</tp:taxon-name-part><tp:taxon-name-part taxon-name-part-type="species" reg="plana">plana</tp:taxon-name-part></tp:taxon-name></italic> Hansen, 1975. <italic><tp:taxon-name><tp:taxon-name-part taxon-name-part-type="genus" reg="Benthodytes">Benthodytes</tp:taxon-name-part><tp:taxon-name-part taxon-name-part-type="species" reg="sanguinolenta">sanguinolenta</tp:taxon-name-part></tp:taxon-name></italic> Théel, 1882 and <italic><tp:taxon-name><tp:taxon-name-part taxon-name-part-type="genus" reg="Benthodytes">B.</tp:taxon-name-part><tp:taxon-name-part taxon-name-part-type="species" reg="typica">typica</tp:taxon-name-part></tp:taxon-name></italic> Théel, 1882 formed the second group characterized by strongly reduced rod ossicles, and minute dorsal papillae.</p><p>Recently, five more species were identified: <italic><tp:taxon-name><tp:taxon-name-part taxon-name-part-type="genus" reg="Benthodytes">B.</tp:taxon-name-part><tp:taxon-name-part taxon-name-part-type="species" reg="gosarsi">gosarsi</tp:taxon-name-part></tp:taxon-name></italic> Gebruk, 2008; <italic><tp:taxon-name><tp:taxon-name-part taxon-name-part-type="genus" reg="Benthodytes">B.</tp:taxon-name-part><tp:taxon-name-part taxon-name-part-type="species" reg="wolffi">wolffi</tp:taxon-name-part></tp:taxon-name></italic> Rogacheva &amp; Cross in <xref ref-type="bibr" rid="B13">Rogacheva et al. 2009</xref>; <italic><tp:taxon-name><tp:taxon-name-part taxon-name-part-type="genus" reg="Benthodytes">B.</tp:taxon-name-part><tp:taxon-name-part taxon-name-part-type="species" reg="violeta">violeta</tp:taxon-name-part></tp:taxon-name></italic> Martinez, SolísMarín &amp; Penchaszadeh, 2014; <italic><tp:taxon-name><tp:taxon-name-part taxon-name-part-type="genus" reg="Benthodytes">B.</tp:taxon-name-part><tp:taxon-name-part taxon-name-part-type="species" reg="manusensis">manusensis</tp:taxon-name-part></tp:taxon-name></italic><xref ref-type="bibr" rid="B19">Xiao et al., 2018</xref>; <italic><tp:taxon-name><tp:taxon-name-part taxon-name-part-type="genus" reg="Benthodytes">B.</tp:taxon-name-part><tp:taxon-name-part taxon-name-part-type="species" reg="marianensis">marianensis</tp:taxon-name-part></tp:taxon-name></italic><xref ref-type="bibr" rid="B8">Li et al., 2018</xref>. They can be assigned to first group.</p><p><italic><tp:taxon-name><tp:taxon-name-part taxon-name-part-type="genus" reg="Benthodytes">Benthodytes</tp:taxon-name-part><tp:taxon-name-part taxon-name-part-type="species" reg="jiaolongi">jiaolongi</tp:taxon-name-part></tp:taxon-name></italic> sp. nov. clearly belongs in the genus <italic><tp:taxon-name><tp:taxon-name-part taxon-name-part-type="genus" reg="Benthodytes">Benthodytes</tp:taxon-name-part></tp:taxon-name></italic> and is close to <italic><tp:taxon-name><tp:taxon-name-part taxon-name-part-type="genus" reg="Benthodytes">Benthodytes</tp:taxon-name-part><tp:taxon-name-part taxon-name-part-type="species" reg="sanguinolenta">sanguinolenta</tp:taxon-name-part></tp:taxon-name></italic> Théel, 1882 and <italic><tp:taxon-name><tp:taxon-name-part taxon-name-part-type="genus" reg="Benthodytes">Benthodytes</tp:taxon-name-part><tp:taxon-name-part taxon-name-part-type="species" reg="typica">typica</tp:taxon-name-part></tp:taxon-name></italic> Théel, 1882, for the minute papillae and reduced rod ossicles.</p><p><italic><tp:taxon-name><tp:taxon-name-part taxon-name-part-type="genus" reg="Benthodytes">Benthodytes</tp:taxon-name-part><tp:taxon-name-part taxon-name-part-type="species" reg="typica">typica</tp:taxon-name-part></tp:taxon-name></italic> was described by Théel in 1882 based on specimens collected by the <italic>Challenger</italic> Expedition. The original description indicated approximately eight, minute, retractile processes located on each of the dorsal ambulacra and unbranched spinose calcareous spicula scattered on the integument. <xref ref-type="bibr" rid="B4">Hansen (1975)</xref> re-examined <italic><tp:taxon-name><tp:taxon-name-part taxon-name-part-type="genus" reg="Benthodytes">B.</tp:taxon-name-part><tp:taxon-name-part taxon-name-part-type="species" reg="typica">typica</tp:taxon-name-part></tp:taxon-name></italic> and reported that the specimens showed considerable variation. <italic><tp:taxon-name><tp:taxon-name-part taxon-name-part-type="genus" reg="Benthodytes">Benthodytes</tp:taxon-name-part><tp:taxon-name-part taxon-name-part-type="species" reg="papillifera">papillifera</tp:taxon-name-part></tp:taxon-name></italic> Théel, 1882 was described based on 13 specimens taken from three Pacific Challenger stations. <xref ref-type="bibr" rid="B17">Théel (1882)</xref> described this species as being similar to <italic><tp:taxon-name><tp:taxon-name-part taxon-name-part-type="genus" reg="Benthodytes">B.</tp:taxon-name-part><tp:taxon-name-part taxon-name-part-type="species" reg="sanguinolenta">sanguinolenta</tp:taxon-name-part></tp:taxon-name></italic> based on the tentacles and tube feet. <xref ref-type="bibr" rid="B4">Hansen (1975)</xref> re-examined specimens from each of the stations and proposed that the variation in <italic><tp:taxon-name><tp:taxon-name-part taxon-name-part-type="genus" reg="Benthodytes">B.</tp:taxon-name-part><tp:taxon-name-part taxon-name-part-type="species" reg="papillifera">papillifera</tp:taxon-name-part></tp:taxon-name></italic> represented the geographic variation of <italic><tp:taxon-name><tp:taxon-name-part taxon-name-part-type="genus" reg="Benthodytes">B.</tp:taxon-name-part><tp:taxon-name-part taxon-name-part-type="species" reg="typica">typica</tp:taxon-name-part></tp:taxon-name></italic>. In the original description of <italic><tp:taxon-name><tp:taxon-name-part taxon-name-part-type="genus" reg="Benthodytes">Benthodytes</tp:taxon-name-part><tp:taxon-name-part taxon-name-part-type="species" reg="glutinosa">glutinosa</tp:taxon-name-part></tp:taxon-name></italic> Perrier, 1896, <xref ref-type="bibr" rid="B11">Perrier (1896)</xref> indicated that the differences from <italic><tp:taxon-name><tp:taxon-name-part taxon-name-part-type="genus" reg="Benthodytes">B.</tp:taxon-name-part><tp:taxon-name-part taxon-name-part-type="species" reg="typica">typica</tp:taxon-name-part></tp:taxon-name></italic> were the more elongated shape and the complete absence of dorsal papillae. <xref ref-type="bibr" rid="B4">Hansen (1975)</xref> considered this species to be a synonym of <italic><tp:taxon-name><tp:taxon-name-part taxon-name-part-type="genus" reg="Benthodytes">B.</tp:taxon-name-part><tp:taxon-name-part taxon-name-part-type="species" reg="typica">typica</tp:taxon-name-part></tp:taxon-name></italic>.</p><p>In general, the morphological features of <italic><tp:taxon-name><tp:taxon-name-part taxon-name-part-type="genus" reg="Benthodytes">B.</tp:taxon-name-part><tp:taxon-name-part taxon-name-part-type="species" reg="typica">typica</tp:taxon-name-part></tp:taxon-name></italic> can be summarized as follows: 3–7 pairs of minute papillae arranged on the dorsal surface and rods scattered on the body integument and tentacles. <italic><tp:taxon-name><tp:taxon-name-part taxon-name-part-type="genus" reg="Benthodytes">Benthodytes</tp:taxon-name-part><tp:taxon-name-part taxon-name-part-type="species" reg="jiaolongi">jiaolongi</tp:taxon-name-part></tp:taxon-name></italic> sp. nov. differs from <italic><tp:taxon-name><tp:taxon-name-part taxon-name-part-type="genus" reg="Benthodytes">B.</tp:taxon-name-part><tp:taxon-name-part taxon-name-part-type="species" reg="typica">typica</tp:taxon-name-part></tp:taxon-name></italic> in its arrangement and number of dorsal papillae and composition of ossicles. The dorsal minute papillae of <italic><tp:taxon-name><tp:taxon-name-part taxon-name-part-type="genus" reg="Benthodytes">Benthodytes</tp:taxon-name-part><tp:taxon-name-part taxon-name-part-type="species" reg="jiaolongi">jiaolongi</tp:taxon-name-part></tp:taxon-name></italic> sp. nov. are arranged in two bands along the anterior dorsal ambulacra, and those of <italic><tp:taxon-name><tp:taxon-name-part taxon-name-part-type="genus" reg="Benthodytes">B.</tp:taxon-name-part><tp:taxon-name-part taxon-name-part-type="species" reg="typica">typica</tp:taxon-name-part></tp:taxon-name></italic> are arranged in a row with 3–7 pairs of papillae. The rods of <italic><tp:taxon-name><tp:taxon-name-part taxon-name-part-type="genus" reg="Benthodytes">B.</tp:taxon-name-part><tp:taxon-name-part taxon-name-part-type="species" reg="jiaolongi">jiaolongi</tp:taxon-name-part></tp:taxon-name></italic> sp. nov. are present in the tentacles and dorsum, and the primary crosses are only present in the dorsum. However, <italic><tp:taxon-name><tp:taxon-name-part taxon-name-part-type="genus" reg="Benthodytes">B.</tp:taxon-name-part><tp:taxon-name-part taxon-name-part-type="species" reg="typica">typica</tp:taxon-name-part></tp:taxon-name></italic> only present rods scattered on the ventrum, dorsum and tentacles.</p><p>The characteristics of <italic><tp:taxon-name><tp:taxon-name-part taxon-name-part-type="genus" reg="Benthodytes">B.</tp:taxon-name-part><tp:taxon-name-part taxon-name-part-type="species" reg="sanguinolenta">sanguinolenta</tp:taxon-name-part></tp:taxon-name></italic> as described by <xref ref-type="bibr" rid="B17">Théel (1882)</xref> included the many minute retractile processes scattered on the dorsal surface; the form of calcareous deposits could not be distinguished. According to a re-examination by <xref ref-type="bibr" rid="B4">Hansen (1975)</xref>, the dorsal minute papillae were arranged in two radial bands and the rods were only present on the midventral tube feet and tentacle discs of specimens from station 663. <xref ref-type="bibr" rid="B13">Rogacheva et al. (2009)</xref> recorded <italic><tp:taxon-name><tp:taxon-name-part taxon-name-part-type="genus" reg="Benthodytes">B.</tp:taxon-name-part><tp:taxon-name-part taxon-name-part-type="species" reg="sanguinolenta">sanguinolenta</tp:taxon-name-part></tp:taxon-name></italic> and the main characteristics can be described as: minute dorsal papillae arranged in two bands or between the two bands; approximately 1–4 papillae placed in a band, narrowing to one or two papillae at the posterior end; ossicles were not found. The differences in the characteristics between the new species <italic><tp:taxon-name><tp:taxon-name-part taxon-name-part-type="genus" reg="Benthodytes">B.</tp:taxon-name-part><tp:taxon-name-part taxon-name-part-type="species" reg="jiaolongi">jiaolongi</tp:taxon-name-part></tp:taxon-name></italic> sp. nov. and <italic><tp:taxon-name><tp:taxon-name-part taxon-name-part-type="genus" reg="Benthodytes">B.</tp:taxon-name-part><tp:taxon-name-part taxon-name-part-type="species" reg="sanguinolenta">sanguinolenta</tp:taxon-name-part></tp:taxon-name></italic> can be listed as follows: (1) Dorsal papillae of <italic><tp:taxon-name><tp:taxon-name-part taxon-name-part-type="genus" reg="Benthodytes">B.</tp:taxon-name-part><tp:taxon-name-part taxon-name-part-type="species" reg="sanguinolenta">sanguinolenta</tp:taxon-name-part></tp:taxon-name></italic> are arranged in two bands, whereas those of the new species were arranged in two rows on the anterior dorsal ambulacra; (2) Ossicles of the new species were only present in the tentacles and in the dorsum. Rods are present in the tentacles and dorsum, and primary crosses are only present in the dorsum; whereas the rods are only present in tube feet and in the tentacles in <italic><tp:taxon-name><tp:taxon-name-part taxon-name-part-type="genus" reg="Benthodytes">B.</tp:taxon-name-part><tp:taxon-name-part taxon-name-part-type="species" reg="sanguinolenta">sanguinolenta</tp:taxon-name-part></tp:taxon-name></italic>.</p><sec sec-type="Genus Psychropotes Théel, 1882" id="SECID0EVNAG"><title>Genus <italic><tp:taxon-name><tp:taxon-name-part taxon-name-part-type="genus" reg="Psychropotes">Psychropotes</tp:taxon-name-part></tp:taxon-name></italic> Théel, 1882</title></sec></tp:treatment-sec><ref-list><ref id="B4"><mixed-citation xmlns:xlink="http://www.w3.org/1999/xlink" xlink:type="simple"><person-group><name name-style="western"><surname>Hansen</surname><given-names>B</given-names></name></person-group> (<year>1975</year>) Scientific results of the Danish deep-sea expedition round the world 1950–52. Systematics and biology of the deep-sea holothurians. Part. l. <tp:taxon-name><tp:taxon-name-part taxon-name-part-type="order">Elasipoda</tp:taxon-name-part></tp:taxon-name>. Vinderup: The Galathea Committee, 1–262.</mixed-citation></ref><ref id="B13"><mixed-citation xmlns:xlink="http://www.w3.org/1999/xlink" xlink:type="simple"><person-group><name name-style="western"><surname>Rogacheva</surname><given-names>A</given-names></name><name name-style="western"><surname>Cross</surname><given-names>IA</given-names></name><name name-style="western"><surname>Billett</surname><given-names>DSM</given-names></name></person-group> (<year>2009</year>) <article-title>Psychropotid holothurians (<tp:taxon-name><tp:taxon-name-part taxon-name-part-type="phylum">Echinodermata</tp:taxon-name-part></tp:taxon-name>: <tp:taxon-name><tp:taxon-name-part taxon-name-part-type="class">Holothuroidea</tp:taxon-name-part></tp:taxon-name>: <tp:taxon-name><tp:taxon-name-part taxon-name-part-type="order">Elasipodida</tp:taxon-name-part></tp:taxon-name>) collected at abyssal depths from around the Crozet Plateau in the Southern Indian Ocean.</article-title><source>Zootaxa</source><volume>2096</volume>(<issue>1</issue>): <fpage>460</fpage>–<lpage>478</lpage>. <ext-link xlink:type="simple" ext-link-type="doi" xlink:href="10.11646/zootaxa.2096.1.28">https://doi.org/10.11646/zootaxa.2096.1.28</ext-link></mixed-citation></ref><ref id="B19"><mixed-citation xmlns:xlink="http://www.w3.org/1999/xlink" xlink:type="simple"><person-group><name name-style="western"><surname>Xiao</surname><given-names>N</given-names></name><name name-style="western"><surname>Li</surname><given-names>X</given-names></name><name name-style="western"><surname>Sha</surname><given-names>Z</given-names></name></person-group> (<year>2018</year>) <article-title>Psychropotid holothurians (<tp:taxon-name><tp:taxon-name-part taxon-name-part-type="phylum">Echinodermata</tp:taxon-name-part></tp:taxon-name>: <tp:taxon-name><tp:taxon-name-part taxon-name-part-type="class">Holothuroidea</tp:taxon-name-part></tp:taxon-name>: <tp:taxon-name><tp:taxon-name-part taxon-name-part-type="order">Elasipodida</tp:taxon-name-part></tp:taxon-name>) of the tropical Western Pacific collected by the KEXUE expedition with description of one new species.</article-title><source>Marine Biology Research</source><volume>14</volume>(<issue>8</issue>): <fpage>816</fpage>–<lpage>826</lpage>. <ext-link xlink:type="simple" ext-link-type="doi" xlink:href="10.1080/17451000.2018.1546012">https://doi.org/10.1080/17451000.2018.1546012</ext-link></mixed-citation></ref><ref id="B8"><mixed-citation xmlns:xlink="http://www.w3.org/1999/xlink" xlink:type="simple"><person-group><name name-style="western"><surname>Li</surname><given-names>Y-N</given-names></name><name name-style="western"><surname>Xiao</surname><given-names>N</given-names></name><name name-style="western"><surname>Zhang</surname><given-names>L-P</given-names></name><name name-style="western"><surname>Zhang</surname><given-names>H-B</given-names></name></person-group> (<year>2018</year>) <article-title><italic><tp:taxon-name><tp:taxon-name-part taxon-name-part-type="genus">Benthodytes</tp:taxon-name-part><tp:taxon-name-part taxon-name-part-type="species">marianensis</tp:taxon-name-part></tp:taxon-name></italic>, a new species of abyssal elasipodid sea cucumbers (<tp:taxon-name><tp:taxon-name-part taxon-name-part-type="order">Elasipodida</tp:taxon-name-part></tp:taxon-name>: <tp:taxon-name><tp:taxon-name-part taxon-name-part-type="family">Psychropotidae</tp:taxon-name-part></tp:taxon-name>) from the Mariana Trench area.</article-title><source>Zootaxa</source><volume>4462</volume>(<issue>3</issue>): <fpage>443</fpage>–<lpage>450</lpage>. <ext-link xlink:type="simple" ext-link-type="doi" xlink:href="10.11646/zootaxa.4462.3.10">https://doi.org/10.11646/zootaxa.4462.3.10</ext-link></mixed-citation></ref><ref id="B17"><mixed-citation xmlns:xlink="http://www.w3.org/1999/xlink" xlink:type="simple"><person-group><name name-style="western"><surname>Théel</surname><given-names>H</given-names></name></person-group> (<year>1882</year>) <article-title>Report on <tp:taxon-name><tp:taxon-name-part taxon-name-part-type="class">Holothurioidea</tp:taxon-name-part></tp:taxon-name>. Pt. I. Report of the Scientific Results of the Voyage of H.M.S. Challenger.</article-title><source>Zoology</source><volume>4</volume>(<issue>13</issue>): <fpage>1</fpage>–<lpage>176</lpage>.</mixed-citation></ref><ref id="B11"><mixed-citation xmlns:xlink="http://www.w3.org/1999/xlink" xlink:type="simple"><person-group><name name-style="western"><surname>Perrier</surname><given-names>R</given-names></name></person-group> (<year>1896</year>) <article-title>Sur les Élasipodes recueillis par le Travailleur et le Talisman.</article-title><source>Comptes rendus hebdomadaires des séances de l’Académie des sciences</source><volume>123</volume>(<issue>21</issue>): <fpage>900</fpage>–<lpage>903</lpage>.</mixed-citation></ref></ref-list></tp:taxon-treatment>
