# Supplementary material for: ﻿New psychropotid species (Echinodermata, Holothuroidea, Elasipodida) of the Western Pacific with phylogenetic analyses
Source: Zookeys. 2022 Mar 9;1088:99–114. doi: 10.3897/zookeys.1088.69141 (PMC8927086; doi:10.3897/zookeys.1088.69141)
Supplement: XML Treatment for Psychropotes verrucicaudatus [file zookeys.1088.69141-treatment3.xml]

<!DOCTYPE tp:taxon-treatment
  PUBLIC "-//TaxonX//DTD Taxonomic Treatment Publishing DTD v0 20100105//EN" "tax-treatment-NSO.dtd">
<tp:taxon-treatment xmlns:tp="http://www.plazi.org/taxpub"><tp:treatment-meta><kwd-group><label>Taxon classification</label><kwd>
                <named-content content-type="kingdom">Animalia</named-content>
              </kwd><kwd>
                <named-content content-type="order">Elasipodida</named-content>
              </kwd><kwd>
                <named-content content-type="family">Psychropotidae</named-content>
              </kwd></kwd-group><mixed-citation publication-type="journal"><person-group><name><surname>Yu</surname><given-names>Chuan</given-names></name><name><surname>Zhang</surname><given-names>Dongsheng</given-names></name><name><surname>Zhang</surname><given-names>Ruiyan</given-names></name><name><surname>Wang</surname><given-names>Chunsheng</given-names></name></person-group><article-title>﻿New psychropotid species (<tp:taxon-name><tp:taxon-name-part taxon-name-part-type="phylum">Echinodermata</tp:taxon-name-part></tp:taxon-name>, <tp:taxon-name><tp:taxon-name-part taxon-name-part-type="class">Holothuroidea</tp:taxon-name-part></tp:taxon-name>, <tp:taxon-name><tp:taxon-name-part taxon-name-part-type="order">Elasipodida</tp:taxon-name-part></tp:taxon-name>) of the Western Pacific with phylogenetic analyses</article-title><source>Zookeys</source><day>09</day><month>03</month><year>2022</year><volume>1088</volume><fpage>99</fpage><lpage>114</lpage><pub-id pub-id-type="doi">10.3897/zookeys.1088.69141</pub-id></mixed-citation></tp:treatment-meta><tp:nomenclature><label>﻿</label><tp:taxon-name>
              <object-id xmlns:xlink="http://www.w3.org/1999/xlink" content-type="arpha" xlink:type="simple">9A0938C7-C0E0-516A-9DC5-0B63FDEF6F3D</object-id>
              <tp:taxon-name-part taxon-name-part-type="genus" reg="Psychropotes">Psychropotes</tp:taxon-name-part>
              <tp:taxon-name-part taxon-name-part-type="species" reg="verrucicaudatus">verrucicaudatus</tp:taxon-name-part>
            </tp:taxon-name><tp:taxon-authority>Xiao, Gong, Kou &amp; Li, 2019</tp:taxon-authority><xref ref-type="fig" rid="F5">Figs 5</xref><xref ref-type="fig" rid="F6">, 6</xref><xref ref-type="fig" rid="F7">, 7</xref><tp:nomenclature-citation-list><tp:nomenclature-citation><tp:taxon-name>
                  <tp:taxon-name-part taxon-name-part-type="genus" reg="Psychropotes">Psychropotes</tp:taxon-name-part>
                  <tp:taxon-name-part taxon-name-part-type="species" reg="verrucicaudatus">verrucicaudatus</tp:taxon-name-part>
                </tp:taxon-name><comment>Xiao, Gong, Kou &amp; Li, 2019: 421–430.</comment></tp:nomenclature-citation></tp:nomenclature-citation-list></tp:nomenclature><tp:treatment-sec sec-type="material" id="SECID0E6PAG"><title>Material examined.</title><p>Catalog number: RSIO6018004, adult specimen, collection number: DY60-JL180-B04, <named-content xmlns:xlink="http://www.w3.org/1999/xlink" content-type="dwc:verbatimCoordinates" xlink:type="simple"><named-content content-type="geo-json" specific-use="{&#34;type&#34;:&#34;Point&#34;,&#34;coordinates&#34;:[134.352000,13.569000]}" id="NCID0EIQAG" xlink:type="simple">13.569°N, 134.352°E</named-content></named-content>, 25 January 2021, 2469 m; Catalog number: RSIO6017005, adult specimen, collection number: DY60-JL170-B05, <named-content xmlns:xlink="http://www.w3.org/1999/xlink" content-type="dwc:verbatimCoordinates" xlink:type="simple"><named-content content-type="geo-json" specific-use="{&#34;type&#34;:&#34;Point&#34;,&#34;coordinates&#34;:[134.860000,12.079000]}" id="NCID0EQQAG" xlink:type="simple">12.079°N, 134.860°E</named-content></named-content>, 8 January 2021, 2361 m.</p></tp:treatment-sec><tp:treatment-sec sec-type="description" id="SECID0EVQAG"><title>Description.</title><p>RSIO6018004. Specimen resembles a barbell after collection, approximately 20 cm in length before preservation 10% seawater formalin (Fig. <xref ref-type="fig" rid="F5">5C, D</xref>). Before preservation, height of appendage was approximately 50 mm, and width at base approximately 30 mm (Fig. <xref ref-type="fig" rid="F5">5C, D</xref>). Dorsal skin transparent with brownish red color on seabed and dark brown on deck. Warts covering dorsal skin and appendage; giant ossicles in warts visible (Fig. <xref ref-type="fig" rid="F5">5E, F</xref>). Approximately 30 pairs of degenerated tube feet arranged in two rows along middle of ventrum. Sixteen tentacles forming a circle. Brim broad and covered with warts on dorsum.</p><fig id="F5" position="float" orientation="portrait"><object-id xmlns:xlink="http://www.w3.org/1999/xlink" content-type="doi" xlink:type="simple">10.3897/zookeys.1088.69141.figure5</object-id><object-id xmlns:xlink="http://www.w3.org/1999/xlink" content-type="arpha" xlink:type="simple">7644A4A5-FB10-58DA-8C94-AF5ADE6662E3</object-id><label>Figure 5.</label><caption><p><bold>A, B</bold><italic><tp:taxon-name><tp:taxon-name-part taxon-name-part-type="genus" reg="Psychropotes">Psychropotes</tp:taxon-name-part><tp:taxon-name-part taxon-name-part-type="species" reg="verrucicaudatus">verrucicaudatus</tp:taxon-name-part></tp:taxon-name></italic> Xiao, Gong, Kou &amp; Li, 2019 (RSIO6018004) in situ <bold>C, D</bold> specimen (RSIO6018004) before preservation <bold>E, F</bold> red arrows point to the giant ossicles, specimen (RSIO6018004) after preservation in 10% seawater formalin. Scale bars: 5 cm (<bold>A–E</bold>); 1 cm (<bold>F</bold>).</p></caption><graphic xmlns:xlink="http://www.w3.org/1999/xlink" xlink:href="zookeys-1088-099-g005.jpg" position="float" orientation="portrait" xlink:type="simple" id="oo_655649.jpg"><uri content-type="original_file" xlink:type="simple">https://binary.pensoft.net/fig/655649</uri></graphic></fig><p>A giant cross with four arms visible in each wart. Arms 800–1000 μm in length, and maximum width between large arms approximately 500 μm. Arm flexion approximately 250 / 400 μm (Fig. <xref ref-type="fig" rid="F6">6A–D</xref>). Height of central rudimentary apophyses approximately 200–300 μm. Ventral ossicles divided into two types: primary cross with spiny arms (Fig. <xref ref-type="fig" rid="F8">8A, C</xref>) and cross with three arms (Fig. <xref ref-type="fig" rid="F7">7B</xref>), length of arm approximately 200 μm. Primary crosses with spinous arms in dorsum (Fig. <xref ref-type="fig" rid="F7">7D–F</xref>) and brim (Fig. <xref ref-type="fig" rid="F7">7H–J</xref>); arms up to 200 μm in length. Dorsal ossicles with spinous rod, 170 μm in length (Fig. <xref ref-type="fig" rid="F7">7G</xref>), and large primary crosses with spiny arms in brim (Fig. <xref ref-type="fig" rid="F7">7K</xref>). Tentacles with rods with irregular shape (Fig. <xref ref-type="fig" rid="F7">7L–R</xref>). Large rod with two apophyses at the end, approximately 900–1000 μm in length (Fig. <xref ref-type="fig" rid="F7">7L-M</xref>); small rod with apophyses in middle area was approximately 200 μm in length (Fig. <xref ref-type="fig" rid="F7">7N</xref>). Other rods with spiny arms, 500–800 μm in length (Fig. <xref ref-type="fig" rid="F7">7O-R</xref>).</p><fig id="F6" position="float" orientation="portrait"><object-id xmlns:xlink="http://www.w3.org/1999/xlink" content-type="doi" xlink:type="simple">10.3897/zookeys.1088.69141.figure6</object-id><object-id xmlns:xlink="http://www.w3.org/1999/xlink" content-type="arpha" xlink:type="simple">EE04546B-A3E6-5680-98D2-B925A6B65085</object-id><label>Figure 6.</label><caption><p><italic><tp:taxon-name><tp:taxon-name-part taxon-name-part-type="genus" reg="Psychropotes">Psychropotes</tp:taxon-name-part><tp:taxon-name-part taxon-name-part-type="species" reg="verrucicaudatus">verrucicaudatus</tp:taxon-name-part></tp:taxon-name></italic><bold>A–D</bold> giant ossicles from the dorsal warts.</p></caption><graphic xmlns:xlink="http://www.w3.org/1999/xlink" xlink:href="zookeys-1088-099-g006.jpg" position="float" orientation="portrait" xlink:type="simple" id="oo_655650.jpg"><uri content-type="original_file" xlink:type="simple">https://binary.pensoft.net/fig/655650</uri></graphic></fig><p>RSIO6017005. Specimen approximately 18 cm in length, height of appendage approximately 40 mm, and width at base approximately 20 mm. Mouth and anus ventral. Skin transparent, light brown color. Dorsal skin and appendage covered with warts; warts also present in dorsum of brim. Giant ossicles visible in warts. Tentacles damaged, more than 12. Ossicles as in RSIO6018004.</p><fig id="F7" position="float" orientation="portrait"><object-id xmlns:xlink="http://www.w3.org/1999/xlink" content-type="doi" xlink:type="simple">10.3897/zookeys.1088.69141.figure7</object-id><object-id xmlns:xlink="http://www.w3.org/1999/xlink" content-type="arpha" xlink:type="simple">0BF1646E-A630-5BEC-800E-9D81CEA39CF4</object-id><label>Figure 7.</label><caption><p><italic><tp:taxon-name><tp:taxon-name-part taxon-name-part-type="genus" reg="Psychropotes">Psychropotes</tp:taxon-name-part><tp:taxon-name-part taxon-name-part-type="species" reg="verrucicaudatus">verrucicaudatus</tp:taxon-name-part></tp:taxon-name></italic> ossicle from <bold>A–C</bold> ventral body wall <bold>D–G</bold> dorsal body wall <bold>H–K</bold> brim <bold>L–R</bold> tentacle.</p></caption><graphic xmlns:xlink="http://www.w3.org/1999/xlink" xlink:href="zookeys-1088-099-g007.jpg" position="float" orientation="portrait" xlink:type="simple" id="oo_655651.jpg"><uri content-type="original_file" xlink:type="simple">https://binary.pensoft.net/fig/655651</uri></graphic></fig></tp:treatment-sec><tp:treatment-sec sec-type="type locality" id="SECID0ESVAG"><title>Type locality.</title><p>Jiaolong Seamount, South China Sea, Western Pacific Ocean, sandy bottom, depth 3615 m.</p></tp:treatment-sec><tp:treatment-sec sec-type="type species" id="SECID0EXVAG"><title>Type species.</title><p><italic><tp:taxon-name><tp:taxon-name-part taxon-name-part-type="genus" reg="Psychropotes">Psychropotes</tp:taxon-name-part><tp:taxon-name-part taxon-name-part-type="species" reg="longicauda">longicauda</tp:taxon-name-part></tp:taxon-name></italic> Théel, 1882.</p></tp:treatment-sec><tp:treatment-sec sec-type="distribution" id="SECID0EIWAG"><title>Distribution.</title><p>Known from Jiaolong Seamount of South China Sea and Kyushu-Palau Ridge.</p></tp:treatment-sec><tp:treatment-sec sec-type="Intraspecific variation" id="SECID0ENWAG"><title>Intraspecific variation.</title><p>The specimens were clearly a new record for the South China Sea, as the species was previously known only from the Jiaolong seamount. The present specimens differed from those of <xref ref-type="bibr" rid="B18">Xiao et al. (2019)</xref> in external morphology and the ossicles. Due to the bad preservation, <xref ref-type="bibr" rid="B18">Xiao et al. (2019)</xref> could not observe the ossicle assemblage of the warts, which was possible in the specimens here under study.</p><p>The intraspecific differences can be listed as follows: (1) In the present specimens, the skin was transparent and the color was darker than that of the type specimen; (2) The width of the appendage at the base was also larger than that of the type specimen; (3) The length of the primary crossing arms distributed in the dorsum, ventrum, and brim was longer than that of the type specimen. Furthermore, the spinous rod of the dorsal ossicles was not present in the type specimen, and the ventral body wall of the specimens did not possess the tripartite ossicles of the type specimens; and (4) Most of the ossicles of the tentacles in our specimens were the same as those of type specimen, but longer.</p></tp:treatment-sec><tp:treatment-sec><!--Section generated to contain objects referenced in tp:taxon-treatment.--><fig id="F8" position="float" orientation="portrait"><object-id xmlns:xlink="http://www.w3.org/1999/xlink" content-type="doi" xlink:type="simple">10.3897/zookeys.1088.69141.figure8</object-id><object-id xmlns:xlink="http://www.w3.org/1999/xlink" content-type="arpha" xlink:type="simple">4FD03F6C-20CB-51F3-98ED-9D55367DFA7B</object-id><label>Figure 8.</label><caption><p>Bayesian inference (<abbrev xmlns:xlink="http://www.w3.org/1999/xlink" xlink:title="Bayesian inference" id="ABBRID0E2BBG" xlink:type="simple">BI</abbrev>) and maximum likelihood (<abbrev xmlns:xlink="http://www.w3.org/1999/xlink" xlink:title="Maximum likelihood" id="ABBRID0E6BBG" xlink:type="simple">ML</abbrev>) trees based on the concatenated sequences. The Bayesian posterior probabilities (<abbrev xmlns:xlink="http://www.w3.org/1999/xlink" xlink:title="Bayesian inference" id="ABBRID0EDCBG" xlink:type="simple">BI</abbrev>) and Maximum likelihood bootstrap (BS) values are shown as <abbrev xmlns:xlink="http://www.w3.org/1999/xlink" xlink:title="Bayesian inference" id="ABBRID0EHCBG" xlink:type="simple">BI</abbrev>/<abbrev xmlns:xlink="http://www.w3.org/1999/xlink" xlink:title="Maximum likelihood" id="ABBRID0ELCBG" xlink:type="simple">ML</abbrev> at each node. Scale bar indicates the evolutionary branch length.</p></caption><graphic xmlns:xlink="http://www.w3.org/1999/xlink" xlink:href="zookeys-1088-099-g008.jpg" position="float" orientation="portrait" xlink:type="simple" id="oo_655652.jpg"><uri content-type="original_file" xlink:type="simple">https://binary.pensoft.net/fig/655652</uri></graphic></fig></tp:treatment-sec><ref-list><ref id="B18"><mixed-citation xmlns:xlink="http://www.w3.org/1999/xlink" xlink:type="simple"><person-group><name name-style="western"><surname>Xiao</surname><given-names>N</given-names></name><name name-style="western"><surname>Gong</surname><given-names>L</given-names></name><name name-style="western"><surname>Kou</surname><given-names>Q</given-names></name><name name-style="western"><surname>Li</surname><given-names>X-Z</given-names></name></person-group> (<year>2019</year>) <article-title><italic><tp:taxon-name><tp:taxon-name-part taxon-name-part-type="genus">Psychropotes</tp:taxon-name-part><tp:taxon-name-part taxon-name-part-type="species">verrucicaudatus</tp:taxon-name-part></tp:taxon-name></italic>, a new species of deep-sea holothurian (<tp:taxon-name><tp:taxon-name-part taxon-name-part-type="phylum">Echinodermata</tp:taxon-name-part></tp:taxon-name>: <tp:taxon-name><tp:taxon-name-part taxon-name-part-type="class">Holothuroidea</tp:taxon-name-part></tp:taxon-name>: <tp:taxon-name><tp:taxon-name-part taxon-name-part-type="order">Elasipodida</tp:taxon-name-part></tp:taxon-name>: <tp:taxon-name><tp:taxon-name-part taxon-name-part-type="family">Psychropotidae</tp:taxon-name-part></tp:taxon-name>) from a seamount in the South China Sea.</article-title><source>Bulletin of Marine Science</source><volume>95</volume>(<issue>3</issue>): <fpage>421</fpage>–<lpage>430</lpage>. <ext-link xlink:type="simple" ext-link-type="doi" xlink:href="10.5343/bms.2018.0041">https://doi.org/10.5343/bms.2018.0041</ext-link></mixed-citation></ref></ref-list></tp:taxon-treatment>
